# Supplementary material for: High-Stability Ti3C2-QDs/ZnIn2S4/Ti(IV) Flower-like Heterojunction for Boosted Photocatalytic Hydrogen Evolution
Source: Nanomaterials (Basel). 2022 Feb 5;12(3):542. doi: 10.3390/nano12030542 (PMC8840382; doi:10.3390/nano12030542)
Supplement: Supplementary file 1 [file nanomaterials-12-00542-s001.zip]

Archive with 1 entries (1 files):
- nanomaterials-1525715-supplementary.pdf
